# Supplementary material for: Genome-wide analyses and expression patterns under abiotic stress of NAC transcription factors in white pear (Pyrus bretschneideri)
Source: BMC Plant Biol. 2019 Apr 25;19:161. doi: 10.1186/s12870-019-1760-8 (PMC6485137; doi:10.1186/s12870-019-1760-8)
Supplement: Supplementary file 1 — Table S1 Basic information of NAC genes in five Rosaceae species. (XLSX 66 kb) [file 12870_2019_1760_MOESM1_ESM.xlsx]

## Sheet: P. bretschneideri
Basic information of NAC genes in P. bretschneideri
Locus ID	Gene name	Best homologs in Arabidopsis	Blast e-value	mRNA	Chromosome	Start	End	Strand
Pbr020642	PbNAC2a	ANAC002	1.45e-151	Pbr020642.1	Chr11	10792858	10795240	-
Pbr027956	PbNAC2b	ANAC002	1.62e-122	Pbr027956.1	Chr15	10808381	10809905	+
Pbr023017	PbNAC2c	ANAC002	1.11e-85	Pbr023017.1	scaffold350.0	217872	218441	-
Pbr023022	PbNAC2d	ANAC002	1.11e-85	Pbr023022.1	scaffold350.0	286829	287398	+
Pbr042171	PbNAC2e	ANAC002	1.16e-85	Pbr042171.1	scaffold972.0	26463	27033	+
Pbr042172	PbNAC2f	ANAC002	1.16e-85	Pbr042172.1	scaffold972.0	67754	68324	-
Pbr017023	PbNAC2g	ANAC002	6.41e-45	Pbr017023.1	scaffold251.0	47329	49525	+
Pbr017045	PbNAC2h	ANAC002	9.96e-30	Pbr017045.1	scaffold251.0	512848	515044	-
Pbr025369	PbNAC2i	ANAC002	1.95e-27	Pbr025369.1	scaffold400.0	35893	38092	-
Pbr037289	PbNAC2j	ANAC002	3.95e-15	Pbr037289.1	scaffold757.0	84401	85564	+
Pbr031128	PbNAC2k	ANAC002	6.28e-11	Pbr031128.1	Chr4	11421862	11423008	-
Pbr013109	PbNAC2l	ANAC002	7.23e-11	Pbr013109.1	Chr3	22452490	22453710	-
Pbr013111	PbNAC2m	ANAC002	2.84e-10	Pbr013111.1	Chr3	22448043	22449488	-
Pbr035736	PbNAC2n	ANAC002	2.85e-09	Pbr035736.1	Chr11	25998879	25999898	-
Pbr017517	PbNAC7a	ANAC007	6.08e-135	Pbr017517.1	Chr1	7605600	7608223	-
Pbr031752	PbNAC7b	ANAC007	6.49e-135	Pbr031752.1	scaffold565.0	208971	210523	-
Pbr030767	PbNAC7c	ANAC007	4.88e-132	Pbr030767.1	Chr4	7973432	7975079	+
Pbr019570	PbNAC7d	ANAC007	1.02e-122	Pbr019570.1	Chr5	220731	222362	-
Pbr012740	PbNAC7e	ANAC007	1.26e-104	Pbr012740.3	scaffold195.0	522604	523810	-
Pbr015754	PbNAC7f	ANAC007	1.26e-104	Pbr015754.3	Chr1	584417	585623	-
Pbr013836	PbNAC7g	ANAC007	1.24e-15	Pbr013836.1	scaffold202.0.1	628166	629239	-
Pbr013250	PbNAC8a	ANAC008	0	Pbr013250.1	Chr3	21389459	21393048	-
Pbr027483	PbNAC8b	ANAC008	3.58e-178	Pbr027483.1	Chr13	2418803	2421929	-
Pbr039096	PbNAC9a	ANAC009	8.03e-103	Pbr039096.1	Chr13	2848449	2850308	-
Pbr032223	PbNAC9b	ANAC009	3.02e-32	Pbr032223.1	scaffold579.0.1	31306	32532	-
Pbr013108	PbNAC11	ANAC011	2.04e-11	Pbr013108.1	Chr3	22456979	22458148	-
Pbr038615	PbNAC14a	ANAC014	1.08e-139	Pbr038615.1	Chr6	6636057	6643262	-
Pbr019211	PbNAC14b	ANAC014	1.34e-43	Pbr019211.1	Chr4	7514431	7516256	-
Pbr032225	PbNAC14c	ANAC014	4.47e-41	Pbr032225.1	scaffold579.0.1	65909	67290	-
Pbr032226	PbNAC14d	ANAC014	5.59e-41	Pbr032226.1	scaffold579.0.1	70073	71781	-
Pbr032228	PbNAC14e	ANAC014	1.21e-40	Pbr032228.1	scaffold579.0.1	86816	88685	-
Pbr032231	PbNAC14f	ANAC014	5.48e-40	Pbr032231.1	scaffold579.0.1	107333	109635	-
Pbr032235	PbNAC14g	ANAC014	5.71e-39	Pbr032235.1	scaffold579.0.1	140078	142812	-
Pbr032224	PbNAC14h	ANAC014	1.14e-37	Pbr032224.1	scaffold579.0.1	51677	53327	-
Pbr032236	PbNAC14i	ANAC014	3.21e-37	Pbr032236.1	scaffold579.0.1	147322	150563	-
Pbr032229	PbNAC14j	ANAC014	2.81e-33	Pbr032229.2	scaffold579.0.1	94428	96696	-
Pbr032221	PbNAC14k	ANAC014	7.15e-33	Pbr032221.1	scaffold579.0.1	8125	11027	-
Pbr032232	PbNAC14l	ANAC014	2.49e-31	Pbr032232.1	scaffold579.0.1	115665	117960	-
Pbr032233	PbNAC14m	ANAC014	2.49e-31	Pbr032233.1	scaffold579.0.1	127769	130064	-
Pbr025898	PbNAC14n	ANAC014	3.87e-31	Pbr025898.1	Chr10	11235043	11237944	-
Pbr030882	PbNAC17	ANAC017	5.36e-170	Pbr030882.2	Chr5	1733149	1738800	+
Pbr002548	PbNAC20a	ANAC020	2.11e-110	Pbr002548.1	Chr5	22066784	22069872	+
Pbr031807	PbNAC20b	ANAC020	1.47e-109	Pbr031807.1	Chr10	243640	247750	-
Pbr031373	PbNAC20c	ANAC020	1.14e-108	Pbr031373.1	Chr10	1469138	1473249	-
Pbr004711	PbNAC20d	ANAC020	1.94e-24	Pbr004711.1	Chr9	17723925	17727216	-
Pbr041034	PbNAC21a	ANAC021	2.15e-125	Pbr041034.1	Chr5	21315366	21320393	+
Pbr027295	PbNAC21b	ANAC021	1.99e-106	Pbr027295.1	Chr16	13893523	13898601	+
Pbr000315	PbNAC25a	ANAC025	4.37e-112	Pbr000315.1	Chr5	26300223	26302713	+
Pbr021138	PbNAC25b	ANAC025	8.58e-81	Pbr021138.1	Chr4	6710003	6711481	+
Pbr029010	PbNAC25c	ANAC025	1.07e-76	Pbr029010.1	Chr3	16409285	16410953	-
Pbr025605	PbNAC25d	ANAC025	7.11e-72	Pbr025605.1	Chr11	20640994	20642743	+
Pbr012882	PbNAC26a	ANAC026	2.35e-22	Pbr012882.1	Chr3	2267986	2269374	-
Pbr012883	PbNAC26b	ANAC026	1.93e-20	Pbr012883.1	Chr3	2271515	2272869	-
Pbr012639	PbNAC28a	ANAC028	1.45e-169	Pbr012639.1	Chr17	4635817	4640017	-
Pbr008456	PbNAC28b	ANAC028	1.64e-168	Pbr008456.1	Chr9	468581	473151	+
Pbr008465	PbNAC28c	ANAC028	1.64e-168	Pbr008465.1	Chr9	673756	678316	-
Pbr020079	PbNAC28d	ANAC028	7.67e-24	Pbr020079.1	Chr15	4926074	4927601	+
Pbr029956	PbNAC29	ANAC029	3.43e-29	Pbr029956.1	Chr13	4586059	4588197	+
Pbr040135	PbNAC30a	ANAC030	7.17e-117	Pbr040135.1	Chr10	23586988	23588509	+
Pbr018255	PbNAC30b	ANAC030	1.46e-94	Pbr018255.1	Chr10	24100638	24102159	-
Pbr018265	PbNAC30c	ANAC030	1.46e-94	Pbr018265.1	Chr10	24265791	24267312	+
Pbr014767	PbNAC30d	ANAC030	6.42e-27	Pbr014767.2	Chr13	11648916	11649877	-
Pbr016284	PbNAC30e	ANAC030	1.16e-16	Pbr016284.1	Chr6	21307568	21309505	-
Pbr015096	PbNAC31a	ANAC031	6.14e-96	Pbr015096.1	Chr6	20104108	20107705	+
Pbr001198	PbNAC31b	ANAC031	9.14e-94	Pbr001198.1	Chr16	19609583	19612825	-
Pbr002993	PbNAC32a	ANAC032	1.92e-60	Pbr002993.1	scaffold1121.0	1222	3195	+
Pbr006919	PbNAC32b	ANAC032	2.01e-60	Pbr006919.1	Chr11	10117498	10119463	+
Pbr017204	PbNAC32c	ANAC032	2.3e-59	Pbr017204.1	Chr3	8798011	8799955	+
Pbr007228	PbNAC32d	ANAC032	7.24e-20	Pbr007228.1	Chr14	15409748	15411893	-
Pbr034579	PbNAC32e	ANAC032	3.26e-13	Pbr034579.1	Chr5	6444991	6445974	-
Pbr002526	PbNAC33a	ANAC033	4.65e-131	Pbr002526.1	Chr5	21902835	21904397	+
Pbr010242	PbNAC33b	ANAC033	2.71e-130	Pbr010242.1	Chr10	888261	889901	+
Pbr026635	PbNAC34a	ANAC034	1.45e-115	Pbr026635.1	Chr8	3353327	3355504	+
Pbr033203	PbNAC34b	ANAC034	8.36e-115	Pbr033203.1	Chr15	43211428	43213781	+
Pbr033196	PbNAC34c	ANAC034	5.38e-114	Pbr033196.1	Chr15	42989452	42991664	-
Pbr033315	PbNAC36	ANAC036	1.25e-118	Pbr033315.1	Chr10	18193144	18194543	-
Pbr022129	PbNAC37a	ANAC037	2.91e-160	Pbr022129.1	Chr15	19189636	19192069	-
Pbr029416	PbNAC37b	ANAC037	2.91e-160	Pbr029416.1	Chr15	18309478	18311963	-
Pbr009254	PbNAC38a	ANAC038	3.93e-110	Pbr009254.1	Chr15	4055854	4058856	-
Pbr038739	PbNAC38b	ANAC038	2.3e-109	Pbr038739.1	Chr8	11236065	11238692	-
Pbr009270	PbNAC38c	ANAC038	4.21e-65	Pbr009270.1	Chr15	3930058	3934070	+
Pbr031505	PbNAC38d	ANAC038	3.53e-22	Pbr031505.1	Chr11	12495625	12497115	-
Pbr035265	PbNAC38e	ANAC038	8.46e-20	Pbr035265.1	Chr11	2703297	2705532	-
Pbr015427	PbNAC38f	ANAC038	3.25e-19	Pbr015427.1	Chr11	6427008	6428448	-
Pbr035738	PbNAC38g	ANAC038	1.03e-09	Pbr035738.1	Chr11	26016065	26016673	-
Pbr017914	PbNAC40a	ANAC040	2.19e-89	Pbr017914.1	Chr11	16224220	16228396	-
Pbr032164	PbNAC40b	ANAC040	2.1e-65	Pbr032164.1	Chr11	16621298	16625525	+
Pbr015429	PbNAC41	ANAC041	4.44e-15	Pbr015429.1	Chr11	6444449	6444856	-
Pbr029623	PbNAC42a	ANAC042	6.14e-91	Pbr029623.1	Chr9	13308991	13312285	+
Pbr021393	PbNAC42b	ANAC042	6.67e-90	Pbr021393.1	Chr10	2447544	2448939	+
Pbr006251	PbNAC42c	ANAC042	1.88e-89	Pbr006251.1	Chr5	23233492	23234820	-
Pbr002372	PbNAC42d	ANAC042	1.1e-87	Pbr002372.1	Chr17	15375390	15377516	+
Pbr038694	PbNAC42e	ANAC042	6.79e-83	Pbr038694.1	Chr10	8085398	8087468	+
Pbr041076	PbNAC42f	ANAC042	6.83e-75	Pbr041076.1	Chr5	20857613	20860261	+
Pbr007809	PbNAC43a	ANAC043	3.73e-139	Pbr007809.1	Chr1	1651180	1652869	+
Pbr038584	PbNAC43b	ANAC043	2.46e-118	Pbr038584.1	Chr6	6384703	6386385	-
Pbr000918	PbNAC43c	ANAC043	1.94e-10	Pbr000918.1	scaffold1001.0	83918	84787	-
Pbr014249	PbNAC43d	ANAC043	2.17e-10	Pbr014249.1	Chr11	17069070	17069939	-
Pbr012547	PbNAC44a	ANAC044	1e-90	Pbr012547.2	Chr17	23252873	23261030	-
Pbr014522	PbNAC44b	ANAC044	1.65e-90	Pbr014522.2	Chr17	25310771	25321219	-
Pbr038565	PbNAC47a	ANAC047	1.3e-107	Pbr038565.1	scaffold809.0	31201	33032	+
Pbr007673	PbNAC47b	ANAC047	1.88e-107	Pbr007673.1	Chr12	22280124	22281778	-
Pbr016935	PbNAC47c	ANAC047	7.73e-103	Pbr016935.1	Chr14	4265795	4268268	-
Pbr037283	PbNAC50	ANAC050	7.77e-10	Pbr037283.1	scaffold757.0	42231	42464	+
Pbr040796	PbNAC51a	ANAC051	7.9e-99	Pbr040796.1	Chr7	4248665	4254408	-
Pbr041158	PbNAC51b	ANAC051	1.91e-98	Pbr041158.1	scaffold924.0	10624	17141	+
Pbr019663	PbNAC51c	ANAC051	3.61e-26	Pbr019663.1	Chr15	7747198	7750035	+
Pbr014209	PbNAC51d	ANAC051	1.16e-10	Pbr014209.1	Chr6	8040161	8040475	+
Pbr013071	PbNAC54	ANAC054	7.05e-07	Pbr013071.1	Chr3	22767994	22768257	+
Pbr026136	PbNAC55	ANAC055	1.17e-38	Pbr026136.1	Chr14	5883099	5885805	+
Pbr024863	PbNAC56a	ANAC056	1.37e-125	Pbr024863.1	Chr3	3701571	3703005	-
Pbr022333	PbNAC56b	ANAC056	4.93e-117	Pbr022333.1	Chr11	5941669	5943564	-
Pbr034050	PbNAC57	ANAC057	6.28e-16	Pbr034050.1	Chr17	5334364	5334864	-
Pbr020288	PbNAC58a	ANAC058	1.93e-126	Pbr020288.1	Chr6	3744387	3747053	-
Pbr038929	PbNAC58b	ANAC058	6.23e-91	Pbr038929.1	Chr14	16044269	16046418	+
Pbr038931	PbNAC58c	ANAC058	1.67e-43	Pbr038931.1	Chr14	16036547	16037661	+
Pbr035735	PbNAC67a	ANAC067	1e-11	Pbr035735.1	Chr11	25990457	25991563	-
Pbr035737	PbNAC67b	ANAC067	3.97e-11	Pbr035737.1	Chr11	26003153	26004046	-
Pbr042479	PbNAC70a	ANAC070	3.12e-155	Pbr042479.1	Chr10	21303678	21306650	+
Pbr008043	PbNAC70b	ANAC070	1.35e-154	Pbr008043.1	Chr5	3985642	3987988	-
Pbr042477	PbNAC70c	ANAC070	9.8e-33	Pbr042477.1	Chr10	21287853	21288147	+
Pbr023084	PbNAC71a	ANAC071	9.92e-107	Pbr023084.1	scaffold352.0	301146	303121	+
Pbr020929	PbNAC71b	ANAC071	3.79e-106	Pbr020929.1	Chr6	20523203	20525176	+
Pbr022332	PbNAC72a	ANAC072	2.03e-125	Pbr022332.1	Chr11	5981803	5983604	-
Pbr024864	PbNAC72b	ANAC072	1.03e-67	Pbr024864.1	Chr3	3733946	3735473	-
Pbr016205	PbNAC73a	ANAC073	6.8e-128	Pbr016205.1	Chr10	4097600	4100203	-
Pbr000412	PbNAC73b	ANAC073	6.19e-127	Pbr000412.1	Chr5	25545872	25548553	-
Pbr011082	PbNAC74a	ANAC074	3.58e-94	Pbr011082.1	Chr10	9286415	9291257	-
Pbr026697	PbNAC74b	ANAC074	5.78e-94	Pbr026697.1	Chr5	20079233	20082915	-
Pbr015549	PbNAC75	ANAC075	0	Pbr015549.1	Chr15	15387931	15393349	+
Pbr040795	PbNAC78a	ANAC078	6.3e-158	Pbr040795.1	Chr7	4240087	4244885	-
Pbr041159	PbNAC78b	ANAC078	4.04e-156	Pbr041159.3	scaffold924.0	25492	29798	+
Pbr019210	PbNAC78c	ANAC078	4.99e-31	Pbr019210.3	Chr4	7507629	7513259	-
Pbr025899	PbNAC81a	ANAC081	2.55e-21	Pbr025899.1	Chr10	11241369	11245024	-
Pbr025900	PbNAC81b	ANAC081	8.41e-16	Pbr025900.1	Chr10	11251327	11272097	-
Pbr030459	PbNAC82	ANAC082	4.96e-98	Pbr030459.1	Chr5	2117703	2121125	-
Pbr026949	PbNAC83a	ANAC083	1.92e-101	Pbr026949.2	Chr13	6138099	6139243	+
Pbr004500	PbNAC83b	ANAC083	2.07e-89	Pbr004500.1	scaffold1208.0	92224	93041	+
Pbr001259	PbNAC83c	ANAC083	3.76e-84	Pbr001259.1	scaffold1024.0	122328	123515	+
Pbr034410	PbNAC83d	ANAC083	2.98e-83	Pbr034410.1	Chr6	5117777	5118670	-
Pbr034417	PbNAC83e	ANAC083	2.98e-83	Pbr034417.1	Chr6	5219400	5220293	+
Pbr027119	PbNAC83f	ANAC083	4.32e-82	Pbr027119.1	Chr14	12959926	12961050	-
Pbr041562	PbNAC83g	ANAC083	8.52e-49	Pbr041562.1	Chr9	22111079	22112693	-
Pbr021868	PbNAC83h	ANAC083	3.56e-40	Pbr021868.1	Chr17	24088525	24089537	-
Pbr000586	PbNAC83i	ANAC083	3.88e-40	Pbr000586.1	Chr5	24310069	24311081	-
Pbr037179	PbNAC83j	ANAC083	3.88e-40	Pbr037179.1	scaffold751.0	61702	62714	-
Pbr002717	PbNAC86a	ANAC086	3.38e-14	Pbr002717.1	Chr15	1547584	1548531	+
Pbr002722	PbNAC86b	ANAC086	3.38e-14	Pbr002722.1	Chr15	1576839	1577786	+
Pbr007675	PbNAC87a	ANAC087	1.62e-109	Pbr007675.1	Chr12	22232889	22234806	-
Pbr016932	PbNAC87b	ANAC087	1.54e-106	Pbr016932.1	Chr14	4231925	4234078	-
Pbr038567	PbNAC87c	ANAC087	7.72e-93	Pbr038567.1	scaffold809.0	70782	72632	+
Pbr041197	PbNAC89	ANAC089	7.02e-11	Pbr041197.1	Chr11	227557	228573	+
Pbr021741	PbNAC90a	ANAC090	8.4e-93	Pbr021741.1	Chr3	12119525	12120810	-
Pbr015363	PbNAC90b	ANAC090	1.91e-70	Pbr015363.1	Chr12	20010006	20012458	-
Pbr015364	PbNAC90c	ANAC090	6.28e-68	Pbr015364.1	Chr12	19999666	20001532	-
Pbr007642	PbNAC90d	ANAC090	1.86e-66	Pbr007642.1	Chr14	790351	792322	+
Pbr015835	PbNAC90e	ANAC090	1.44e-33	Pbr015835.1	scaffold233.0	214557	216160	+
Pbr030103	PbNAC90f	ANAC090	2.55e-21	Pbr030103.1	Chr6	4958012	4960616	+
Pbr040028	PbNAC91a	ANAC091	1.06e-105	Pbr040028.1	Chr7	14744460	14747527	-
Pbr013502	PbNAC91b	ANAC091	3.47e-99	Pbr013502.1	Chr1	10304979	10308068	-
Pbr019214	PbNAC91c	ANAC091	2.58e-37	Pbr019214.6	Chr4	7554882	7560063	-
Pbr032222	PbNAC91d	ANAC091	2.81e-31	Pbr032222.1	scaffold579.0.1	18603	20979	-
Pbr019213	PbNAC91e	ANAC091	4.25e-19	Pbr019213.1	Chr4	7526192	7526416	-
Pbr019258	PbNAC94a	ANAC094	3.82e-108	Pbr019258.1	Chr9	20921803	20923462	-
Pbr032525	PbNAC94b	ANAC094	2.1e-100	Pbr032525.1	Chr17	18260882	18262570	-
Pbr014235	PbNAC94c	ANAC094	3.74e-17	Pbr014235.1	Chr11	16987492	16988664	+
Pbr014234	PbNAC94d	ANAC094	6.34e-17	Pbr014234.1	Chr11	16984843	16985976	+
Pbr014250	PbNAC94e	ANAC094	3.81e-15	Pbr014250.1	Chr11	17072541	17073860	-
Pbr000919	PbNAC94f	ANAC094	5.11e-15	Pbr000919.1	scaffold1001.0	87370	88770	-
Pbr026815	PbNAC95	ANAC095	3.71e-09	Pbr026815.1	Chr17	3675404	3677474	-
Pbr017387	PbNAC98a	ANAC098	1.26e-120	Pbr017387.1	Chr15	25981409	25983337	+
Pbr030212	PbNAC98b	ANAC098	7.14e-120	Pbr030212.1	Chr3	707544	709472	-
Pbr038276	PbNAC98c	ANAC098	2.15e-118	Pbr038276.1	Chr11	4917559	4919387	+
Pbr007284	PbNAC100a	ANAC100	3.17e-150	Pbr007284.1	Chr14	15773953	15775676	-
Pbr030137	PbNAC100b	ANAC100	1.34e-147	Pbr030137.1	Chr6	4673708	4675261	+
Pbr019289	PbNAC100c	ANAC100	7.02e-134	Pbr019289.1	Chr9	21118417	21120074	+
Pbr038436	PbNAC100d	ANAC100	5.44e-130	Pbr038436.1	Chr17	19265406	19267127	-
Pbr019487	PbNAC103a	ANAC103	3.06e-96	Pbr019487.1	Chr10	23025417	23027448	+
Pbr032825	PbNAC103b	ANAC103	7.87e-92	Pbr032825.1	Chr4	11405952	11409077	-
Pbr005265	PbNAC103c	ANAC103	7.99e-06	Pbr005265.1	Chr9	14755484	14756580	-
Pbr004296	PbNAC104a	ANAC104	1.01e-84	Pbr004296.1	Chr8	6053839	6055238	+
Pbr001159	PbNAC104b	ANAC104	4.2e-83	Pbr001159.1	Chr15	40024282	40025395	-
Pbr021952	PbNAC104c	ANAC104	8.54e-83	Pbr021952.1	Chr8	13282079	13283414	+

## Sheet: M. domestica
Basic information of NAC genes in M. domestica
Locus ID	Gene name	Best homologs in Arabidopsis	Blast e-value	mRNA	Chromosome	Start	End	Strand
MD15G1344900	MdNAC2a	ANAC002	1.44e-151	MD15G1344900	Chr15	40411131	40413060	+
MD15G1136600	MdNAC2b	ANAC002	2.99e-123	MD15G1136600	Chr15	10025017	10026934	+
MD00G1028600	MdNAC2c	ANAC002	7.97e-61	MD00G1028600	Chr00	4685045	4689823	+
MD00G1146200	MdNAC7a	ANAC007	1.01e-135	MD00G1146200	Chr00	32062182	32063814	+
MD11G1195600	MdNAC7b	ANAC007	1.2e-134	MD11G1195600	Chr11	28030484	28032942	+
MD00G1117000	MdNAC7c	ANAC007	2.72e-128	MD00G1117000	Chr00	24815722	24817459	-
MD07G1254800	MdNAC7d	ANAC007	4.69e-100	MD07G1254800	Chr07	32202401	32204603	-
MD16G1048300	MdNAC8a	ANAC008	0	MD16G1048300	Chr16	3376207	3379744	-
MD13G1046600	MdNAC8b	ANAC008	5.4e-180	MD13G1046600	Chr13	3226751	3230841	-
MD16G1073300	MdNAC9a	ANAC009	2.21e-104	MD16G1073300	Chr16	5142711	5144632	-
MD13G1072500	MdNAC9b	ANAC009	1.55e-101	MD13G1072500	Chr13	5097034	5098881	-
MD01G1093000	MdNAC9c	ANAC009	2.85e-32	MD01G1093000	Chr01	20779980	20782726	-
MD06G1124800	MdNAC14a	ANAC014	1.57e-140	MD06G1124800	Chr06	26695099	26699228	-
MD00G1096600	MdNAC14b	ANAC014	1.21e-132	MD00G1096600	Chr00	20298949	20303133	+
MD01G1092500	MdNAC14c	ANAC014	4.59e-47	MD01G1092500	Chr01	20711676	20712744	-
MD01G1092200	MdNAC14d	ANAC014	5.79e-45	MD01G1092200	Chr01	20690900	20692017	-
MD01G1093700	MdNAC14e	ANAC014	1.11e-42	MD01G1093700	Chr01	20852376	20853844	-
MD07G1163200	MdNAC14f	ANAC014	2.23e-42	MD07G1163200	Chr07	23835271	23837822	-
MD07G1163400	MdNAC14g	ANAC014	2.59e-42	MD07G1163400	Chr07	23841435	23844940	-
MD01G1094700	MdNAC14h	ANAC014	6.78e-42	MD01G1094700	Chr01	20983780	20987146	-
MD07G1162700	MdNAC14i	ANAC014	1.12e-41	MD07G1162700	Chr07	23759517	23763009	-
MD01G1093800	MdNAC14j	ANAC014	1.32e-41	MD01G1093800	Chr01	20859271	20860399	-
MD01G1095100	MdNAC14k	ANAC014	8.26e-41	MD01G1095100	Chr01	21019852	21023573	-
MD01G1094400	MdNAC14l	ANAC014	1.11e-39	MD01G1094400	Chr01	20916624	20919900	-
MD01G1094500	MdNAC14m	ANAC014	2.45e-38	MD01G1094500	Chr01	20967046	20969688	-
MD01G1094800	MdNAC14n	ANAC014	4.87e-36	MD01G1094800	Chr01	20987148	20989205	-
MD01G1093200	MdNAC14o	ANAC014	2.24e-33	MD01G1093200	Chr01	20826373	20828985	-
MD07G1163100	MdNAC14p	ANAC014	5.37e-31	MD07G1163100	Chr07	23818801	23822751	-
MD10G1041500	MdNAC17a	ANAC017	2.51e-174	MD10G1041500	Chr10	5393343	5397057	+
MD05G1037700	MdNAC17b	ANAC017	4.83e-171	MD05G1037700	Chr05	6012065	6015907	+
MD05G1239300	MdNAC20a	ANAC020	8.19e-111	MD05G1239300	Chr05	37020798	37024355	-
MD10G1217500	MdNAC20b	ANAC020	1.03e-108	MD10G1217500	Chr10	31583926	31588221	-
MD10G1198400	MdNAC21	ANAC021	5.45e-124	MD10G1198400	Chr10	29636260	29641325	-
MD10G1299900	MdNAC25a	ANAC025	5.55e-109	MD10G1299900	Chr10	38727714	38729406	+
MD05G1321800	MdNAC25b	ANAC025	2.19e-91	MD05G1321800	Chr05	44931475	44932720	+
MD04G1100400	MdNAC25c	ANAC025	1.44e-80	MD04G1100400	Chr04	18583832	18585692	+
MD03G1115100	MdNAC25d	ANAC025	2.03e-77	MD03G1115100	Chr03	10054600	10056380	+
MD11G1133000	MdNAC25e	ANAC025	2.76e-77	MD11G1133000	Chr11	12162474	12164153	-
MD03G1255100	MdNAC26a	ANAC026	2.58e-19	MD03G1255100	Chr03	34157699	34158199	-
MD00G1155000	MdNAC26b	ANAC026	1.13e-18	MD00G1155000	Chr00	33925578	33926078	+
MD09G1279900	MdNAC28a	ANAC028	5.26e-170	MD09G1279900	Chr09	35666413	35671178	+
MD17G1286600	MdNAC28b	ANAC028	6.89e-168	MD17G1286600	Chr17	34628893	34633397	+
MD15G1032200	MdNAC28c	ANAC028	1.53e-21	MD15G1032200	Chr15	1983295	1985648	+
MD13G1069200	MdNAC29a	ANAC029	4.65e-116	MD13G1069200	Chr13	4870417	4871988	+
MD16G1069500	MdNAC29b	ANAC029	3.13e-115	MD16G1069500	Chr16	4904239	4905826	+
MD13G1063900	MdNAC29c	ANAC029	9.66e-29	MD13G1063900	Chr13	4410638	4412676	+
MD16G1062600	MdNAC29d	ANAC029	4.92e-27	MD16G1062600	Chr16	4451167	4452234	+
MD09G1123400	MdNAC29e	ANAC029	1.53e-06	MD09G1123400	Chr09	9530915	9532860	+
MD05G1042100	MdNAC30a	ANAC030	4.19e-119	MD05G1042100	Chr05	7064603	7067981	-
MD10G1048600	MdNAC30b	ANAC030	2.37e-92	MD10G1048600	Chr10	6416344	6417138	-
MD06G1030300	MdNAC30c	ANAC030	1.19e-16	MD06G1030300	Chr06	3613999	3615934	-
MD06G1004900	MdNAC31	ANAC031	5.75e-96	MD06G1004900	Chr06	536545	541413	+
MD11G1190900	MdNAC32a	ANAC032	7.2e-61	MD11G1190900	Chr11	27021408	27023373	+
MD03G1172900	MdNAC32b	ANAC032	6.74e-60	MD03G1172900	Chr03	23583430	23585631	+
MD14G1210000	MdNAC32c	ANAC032	1.6e-18	MD14G1210000	Chr14	29583803	29585316	+
MD03G1130400	MdNAC32d	ANAC032	3.9e-14	MD03G1130400	Chr03	12822125	12823399	+
MD00G1085300	MdNAC33a	ANAC033	2.87e-133	MD00G1085300	Chr00	17110467	17113093	+
MD10G1220600	MdNAC33b	ANAC033	5.89e-132	MD10G1220600	Chr10	31891140	31898041	-
MD15G1444700	MdNAC34a	ANAC034	6.47e-117	MD15G1444700	Chr15	54509755	54511897	-
MD08G1250000	MdNAC34b	ANAC034	4.03e-116	MD08G1250000	Chr08	31430542	31432937	-
MD11G1075500	MdNAC34c	ANAC034	4.24e-13	MD11G1075500	Chr11	6424099	6425058	-
MD10G1133400	MdNAC36a	ANAC036	1.08e-118	MD10G1133400	Chr10	21527167	21528831	+
MD05G1130500	MdNAC36b	ANAC036	3.58e-117	MD05G1130500	Chr05	25567413	25569020	+
MD02G1134500	MdNAC37a	ANAC037	8.04e-164	MD02G1134500	Chr02	10898803	10903379	-
MD15G1247800	MdNAC37b	ANAC037	8.3e-164	MD15G1247800	Chr15	20579332	20584307	-
MD15G1100100	MdNAC38a	ANAC038	2.34e-110	MD15G1100100	Chr15	6952781	6954972	+
MD08G1121300	MdNAC38b	ANAC038	4.38e-109	MD08G1121300	Chr08	11092671	11095874	+
MD11G1219300	MdNAC38c	ANAC038	2.4e-21	MD11G1219300	Chr11	31987710	31989176	-
MD11G1170300	MdNAC40	ANAC040	1.46e-97	MD11G1170300	Chr11	18352437	18365884	+
MD05G1258300	MdNAC42a	ANAC042	4.14e-93	MD05G1258300	Chr05	39453635	39455028	+
MD17G1134400	MdNAC42b	ANAC042	1.17e-92	MD17G1134400	Chr17	12049725	12051915	+
MD10G1238200	MdNAC42c	ANAC042	9.05e-90	MD10G1238200	Chr10	33437479	33439002	+
MD09G1147500	MdNAC42d	ANAC042	4.13e-89	MD09G1147500	Chr09	11568160	11572398	+
MD00G1130200	MdNAC42e	ANAC042	1.95e-83	MD00G1130200	Chr00	28049433	28051375	-
MD05G1221100	MdNAC42f	ANAC042	2.5e-83	MD05G1221100	Chr05	35364371	35366978	-
MD09G1147600	MdNAC42g	ANAC042	7.57e-74	MD09G1147600	Chr09	11617690	11620702	+
MD01G1088300	MdNAC43a	ANAC043	2.6e-143	MD01G1088300	Chr01	19933628	19935181	-
MD07G1158300	MdNAC43b	ANAC043	4.09e-141	MD07G1158300	Chr07	23095230	23097200	-
MD01G1088100	MdNAC43c	ANAC043	4.43e-134	MD01G1088100	Chr01	19822262	19832947	-
MD08G1232800	MdNAC43d	ANAC043	1.84e-123	MD08G1232800	Chr08	29945218	29950249	-
MD14G1137900	MdNAC43e	ANAC043	6.3e-123	MD14G1137900	Chr14	22516958	22518874	-
MD06G1121400	MdNAC43f	ANAC043	5.17e-120	MD06G1121400	Chr06	26181095	26183024	-
MD03G1255000	MdNAC43g	ANAC043	2.08e-19	MD03G1255000	Chr03	34150337	34150837	-
MD00G1154700	MdNAC43h	ANAC043	5.28e-19	MD00G1154700	Chr00	33882581	33883081	+
MD00G1154800	MdNAC43i	ANAC043	5.28e-19	MD00G1154800	Chr00	33886134	33886634	+
MD03G1255200	MdNAC43j	ANAC043	5.28e-19	MD03G1255200	Chr03	34273956	34274456	-
MD03G1255300	MdNAC43k	ANAC043	5.28e-19	MD03G1255300	Chr03	34277351	34277851	-
MD11G1264900	MdNAC43l	ANAC043	2.92e-17	MD11G1264900	Chr11	38004107	38004682	+
MD09G1023600	MdNAC44a	ANAC044	7.81e-96	MD09G1023600	Chr09	1412641	1416096	-
MD17G1023100	MdNAC44b	ANAC044	1.85e-93	MD17G1023100	Chr17	1696636	1699235	-
MD12G1000800	MdNAC47a	ANAC047	1.37e-103	MD12G1000800	Chr12	172089	174165	+
MD14G1001000	MdNAC47b	ANAC047	1.76e-102	MD14G1001000	Chr14	196247	198440	+
MD14G1069400	MdNAC47c	ANAC047	1.62e-44	MD14G1069400	Chr14	7601377	7603555	+
MD01G1092600	MdNAC50	ANAC050	5.48e-40	MD01G1092600	Chr01	20739262	20740097	-
MD02G1243900	MdNAC51a	ANAC051	1.22e-98	MD02G1243900	Chr02	29381808	29387922	-
MD07G1073100	MdNAC51b	ANAC051	2.08e-98	MD07G1073100	Chr07	6943268	6950293	+
MD01G1094000	MdNAC51c	ANAC051	4.66e-30	MD01G1094000	Chr01	20877454	20880357	-
MD15G1079400	MdNAC51d	ANAC051	4.34e-26	MD15G1079400	Chr15	5417906	5420871	+
MD08G1096700	MdNAC51e	ANAC051	4.87e-26	MD08G1096700	Chr08	8123606	8126314	+
MD10G1186100	MdNAC54	ANAC054	8.3e-15	MD10G1186100	Chr10	28038450	28038911	+
MD14G1071200	MdNAC55	ANAC055	1.25e-45	MD14G1071200	Chr14	7833316	7835978	-
MD03G1222600	MdNAC56a	ANAC056	1.63e-125	MD03G1222600	Chr03	30696191	30698216	-
MD11G1239900	MdNAC56b	ANAC056	1.24e-124	MD11G1239900	Chr11	34853957	34855863	-
MD14G1243700	MdNAC57a	ANAC057	7.85e-129	MD14G1243700	Chr14	32218641	32221015	-
MD06G1236800	MdNAC57b	ANAC057	3.41e-102	MD06G1236800	Chr06	36799156	36801479	-
MD01G1093900	MdNAC57c	ANAC057	1.87e-43	MD01G1093900	Chr01	20870911	20873250	-
MD01G1094200	MdNAC57d	ANAC057	3.66e-42	MD01G1094200	Chr01	20901977	20903922	-
MD05G1030600	MdNAC57e	ANAC057	1.78e-13	MD05G1030600	Chr05	4904173	4905303	-
MD06G1216500	MdNAC58a	ANAC058	1.7e-126	MD06G1216500	Chr06	34880837	34883456	+
MD14G1226900	MdNAC58b	ANAC058	6.78e-119	MD14G1226900	Chr14	30818615	30821205	+
MD12G1030400	MdNAC61	ANAC061	7.78e-35	MD12G1030400	Chr12	3305860	3307370	+
MD07G1163700	MdNAC69a	ANAC069	3.25e-37	MD07G1163700	Chr07	23860144	23863461	-
MD07G1164000	MdNAC69b	ANAC069	4.28e-37	MD07G1164000	Chr07	23874863	23877677	-
MD10G1000900	MdNAC70a	ANAC070	1.25e-156	MD10G1000900	Chr10	199527	202634	-
MD05G1005400	MdNAC70b	ANAC070	2e-34	MD05G1005400	Chr05	1451674	1453126	+
MD06G1031700	MdNAC71a	ANAC071	1.37e-108	MD06G1031700	Chr06	3830614	3833754	+
MD16G1277000	MdNAC71b	ANAC071	2.58e-86	MD16G1277000	Chr16	37477941	37479455	-
MD03G1222700	MdNAC72	ANAC072	8.19e-129	MD03G1222700	Chr03	30738599	30740479	-
MD05G1309700	MdNAC73a	ANAC073	4.83e-128	MD05G1309700	Chr05	44030951	44033803	-
MD10G1288300	MdNAC73b	ANAC073	4.95e-128	MD10G1288300	Chr10	37759453	37761739	-
MD05G1195300	MdNAC74	ANAC074	2.25e-94	MD05G1195300	Chr05	32282303	32286443	+
MD02G1068700	MdNAC75a	ANAC075	0	MD02G1068700	Chr02	5573852	5579173	-
MD15G1200200	MdNAC75b	ANAC075	0	MD15G1200200	Chr15	15920040	15925266	-
MD07G1073200	MdNAC78a	ANAC078	1.57e-156	MD07G1073200	Chr07	6967226	6972169	+
MD02G1243800	MdNAC78b	ANAC078	2.05e-107	MD02G1243800	Chr02	29369916	29371879	-
MD05G1233400	MdNAC79	ANAC079	7.82e-13	MD05G1233400	Chr05	36612651	36614392	-
MD07G1162800	MdNAC81a	ANAC081	4.76e-25	MD07G1162800	Chr07	23766375	23771220	-
MD01G1092800	MdNAC81b	ANAC081	7.67e-23	MD01G1092800	Chr01	20755672	20758434	-
MD01G1092300	MdNAC81c	ANAC081	1.66e-20	MD01G1092300	Chr01	20694118	20698517	-
MD05G1029800	MdNAC82a	ANAC082	4.03e-99	MD05G1029800	Chr05	4849511	4852998	+
MD09G1123300	MdNAC82b	ANAC082	1.9e-06	MD09G1123300	Chr09	9506640	9507724	+
MD16G1125800	MdNAC83a	ANAC083	2.8e-92	MD16G1125800	Chr16	9127788	9129766	+
MD06G1135700	MdNAC83b	ANAC083	1.89e-84	MD06G1135700	Chr06	28061855	28063088	-
MD14G1150900	MdNAC83c	ANAC083	1.79e-81	MD14G1150900	Chr14	24405122	24407308	-
MD13G1125000	MdNAC83d	ANAC083	2.42e-60	MD13G1125000	Chr13	9266851	9268077	+
MD09G1006400	MdNAC83e	ANAC083	2.79e-50	MD09G1006400	Chr09	470176	471943	-
MD17G1010300	MdNAC83f	ANAC083	1.63e-45	MD17G1010300	Chr17	641271	642512	-
MD13G1124900	MdNAC83g	ANAC083	7.96e-33	MD13G1124900	Chr13	9266138	9266849	+
MD07G1162900	MdNAC86	ANAC086	2.31e-23	MD07G1162900	Chr07	23782702	23785223	-
MD12G1001200	MdNAC87a	ANAC087	1.58e-108	MD12G1001200	Chr12	225321	227615	+
MD14G1001200	MdNAC87b	ANAC087	2.65e-107	MD14G1001200	Chr14	256059	258347	+
MD03G1150800	MdNAC89	ANAC089	8.37e-88	MD03G1150800	Chr03	16932074	16936457	+
MD11G1167900	MdNAC90a	ANAC090	8.31e-95	MD11G1167900	Chr11	17878685	17880107	+
MD03G1148500	MdNAC90b	ANAC090	1.51e-92	MD03G1148500	Chr03	16519678	16520973	+
MD12G1030500	MdNAC90c	ANAC090	1.09e-72	MD12G1030500	Chr12	3376897	3379579	+
MD12G1030200	MdNAC90d	ANAC090	7.82e-72	MD12G1030200	Chr12	3262786	3264615	+
MD14G1030700	MdNAC90e	ANAC090	2.78e-67	MD14G1030700	Chr14	2648438	2650377	+
MD14G1030800	MdNAC90f	ANAC090	2.12e-66	MD14G1030800	Chr14	2671853	2673776	+
MD14G1030900	MdNAC90g	ANAC090	6.87e-63	MD14G1030900	Chr14	2731115	2732624	+
MD14G1031000	MdNAC90h	ANAC090	2.9e-46	MD14G1031000	Chr14	2757019	2759158	+
MD07G1301800	MdNAC91a	ANAC091	2.77e-105	MD07G1301800	Chr07	36035181	36038872	-
MD01G1229900	MdNAC91b	ANAC091	4.54e-105	MD01G1229900	Chr01	31901626	31905167	-
MD01G1093500	MdNAC91c	ANAC091	6.66e-42	MD01G1093500	Chr01	20844530	20846106	-
MD01G1092900	MdNAC91d	ANAC091	1.13e-34	MD01G1092900	Chr01	20770920	20774027	-
MD09G1050400	MdNAC94a	ANAC094	2.98e-107	MD09G1050400	Chr09	3348228	3349899	-
MD17G1050600	MdNAC94b	ANAC094	2.4e-105	MD17G1050600	Chr17	3745600	3747921	-
MD11G1074200	MdNAC94c	ANAC094	9.19e-17	MD11G1074200	Chr11	6295084	6296217	+
MD11G1075600	MdNAC94d	ANAC094	2.05e-14	MD11G1075600	Chr11	6427792	6428943	-
MD15G1393000	MdNAC94e	ANAC094	3.21e-13	MD15G1393000	Chr15	49012222	49013214	-
MD11G1253500	MdNAC98	ANAC098	2.07e-119	MD11G1253500	Chr11	36562536	36564863	-
MD06G1196100	MdNAC100a	ANAC100	1.86e-155	MD06G1196100	Chr06	33005854	33007989	+
MD14G1203000	MdNAC100b	ANAC100	1.08e-147	MD14G1203000	Chr14	29132980	29135232	+
MD09G1053700	MdNAC100c	ANAC100	4.25e-134	MD09G1053700	Chr09	3559688	3561425	+
MD17G1051600	MdNAC100d	ANAC100	1.1e-129	MD17G1051600	Chr17	4033937	4035671	+
MD11G1138500	MdNAC102a	ANAC102	4.06e-14	MD11G1138500	Chr11	12748606	12749154	+
MD05G1233300	MdNAC102b	ANAC102	1.04e-11	MD05G1233300	Chr05	36608511	36609977	-
MD05G1233100	MdNAC102c	ANAC102	1.9e-11	MD05G1233100	Chr05	36591832	36593123	+
MD10G1030400	MdNAC103a	ANAC103	3.45e-95	MD10G1030400	Chr10	4011026	4014329	+
MD04G1043700	MdNAC103b	ANAC103	2.72e-92	MD04G1043700	Chr04	5142167	5148131	+
MD08G1222300	MdNAC104a	ANAC104	1.91e-84	MD08G1222300	Chr08	28493191	28494535	+
MD15G1415700	MdNAC104b	ANAC104	1.51e-81	MD15G1415700	Chr15	51689615	51691311	+

## Sheet: P. persica
Basic information of NAC genes in P. persica
Locus ID	Gene name	Best homologs in Arabidopsis	Blast e-value	mRNA	Chromosome	Start	End	Strand
Prupe.1G493100	PpNAC2a	ANAC002	1.86e-155	Prupe.1G493100.1	Pp01	40980078	40982143	+
Prupe.4G279600	PpNAC2b	ANAC002	1.67e-118	Prupe.4G279600.1	Pp04	23605886	23608135	+
Prupe.8G095200	PpNAC2c	ANAC002	2.51e-10	Prupe.8G095200.1	Pp08	12759198	12760058	-
Prupe.8G097100	PpNAC2d	ANAC002	3.04e-10	Prupe.8G097100.1	Pp08	12910103	12910996	+
Prupe.5G076100	PpNAC7a	ANAC007	4.09e-157	Prupe.5G076100.1	Pp05	9011205	9015718	-
Prupe.2G278100	PpNAC7b	ANAC007	4.58e-134	Prupe.2G278100.1	Pp02	27875877	27879693	-
Prupe.1G305300	PpNAC8	ANAC008	0	Prupe.1G305300.1	Pp01	29886383	29890011	+
Prupe.1G274300	PpNAC9a	ANAC009	2.68e-107	Prupe.1G274300.1	Pp01	28043845	28045782	+
Prupe.3G268400	PpNAC9b	ANAC009	6.23e-107	Prupe.3G268400.1	Pp03	25058115	25060169	+
Prupe.1G106100	PpNAC11	ANAC011	7.36e-11	Prupe.1G106100.1	Pp01	8505856	8506968	-
Prupe.5G135400	PpNAC14a	ANAC014	1.45e-135	Prupe.5G135400.1	Pp05	12859748	12864064	-
Prupe.2G202500	PpNAC14b	ANAC014	5.42e-51	Prupe.2G202500.1	Pp02	23868318	23871265	-
Prupe.2G204700	PpNAC14c	ANAC014	5.66e-45	Prupe.2G204700.1	Pp02	23984542	23986033	+
Prupe.2G202000	PpNAC14d	ANAC014	2.55e-43	Prupe.2G202000.1	Pp02	23841599	23845657	-
Prupe.2G201800	PpNAC14e	ANAC014	3.13e-43	Prupe.2G201800.1	Pp02	23824119	23826779	-
Prupe.2G202900	PpNAC14f	ANAC014	7.68e-43	Prupe.2G202900.1	Pp02	23895351	23898373	-
Prupe.2G202800	PpNAC14g	ANAC014	2.68e-41	Prupe.2G202800.1	Pp02	23891043	23894028	-
Prupe.2G203100	PpNAC14h	ANAC014	3.42e-35	Prupe.2G203100.1	Pp02	23902536	23903399	-
Prupe.2G201200	PpNAC14i	ANAC014	1.96e-27	Prupe.2G201200.1	Pp02	23790709	23797562	-
Prupe.2G202600	PpNAC14j	ANAC014	9.86e-19	Prupe.2G202600.1	Pp02	23883009	23884343	-
Prupe.8G045800	PpNAC17	ANAC017	3.94e-172	Prupe.8G045800.1	Pp08	4838306	4842516	+
Prupe.1G432600	PpNAC19	ANAC019	1.57e-24	Prupe.1G432600.1	Pp01	37026200	37029641	+
Prupe.4G126800	PpNAC20	ANAC020	8.15e-111	Prupe.4G126800.1	Pp04	6964173	6967801	+
Prupe.4G143600	PpNAC21	ANAC021	1.1e-120	Prupe.4G143600.1	Pp04	8234798	8239256	+
Prupe.4G040900	PpNAC25	ANAC025	1.14e-116	Prupe.4G040900.1	Pp04	1927075	1929036	-
Prupe.3G014400	PpNAC28a	ANAC028	4.43e-169	Prupe.3G014400.1	Pp03	1026994	1031590	-
Prupe.1G383200	PpNAC28b	ANAC028	2.51e-21	Prupe.1G383200.1	Pp01	34421802	34426731	+
Prupe.1G277500	PpNAC29a	ANAC029	7.7e-117	Prupe.1G277500.1	Pp01	28214649	28216118	-
Prupe.6G098600	PpNAC29b	ANAC029	5.77e-77	Prupe.6G098600.1	Pp06	6857507	6859210	-
Prupe.1G088700	PpNAC29c	ANAC029	6e-53	Prupe.1G088700.1	Pp01	6635984	6637464	-
Prupe.7G061900	PpNAC29d	ANAC029	6.01e-39	Prupe.7G061900.1	Pp07	10096751	10098559	+
Prupe.7G065000	PpNAC29e	ANAC029	8.63e-38	Prupe.7G065000.1	Pp07	10338166	10339835	-
Prupe.1G284800	PpNAC29f	ANAC029	6.81e-31	Prupe.1G284800.1	Pp01	28610413	28612621	-
Prupe.4G112200	PpNAC29g	ANAC029	6.14e-29	Prupe.4G112200.1	Pp04	5939862	5942299	-
Prupe.1G284900	PpNAC29h	ANAC029	3.33e-28	Prupe.1G284900.1	Pp01	28616906	28619692	-
Prupe.4G230600	PpNAC29i	ANAC029	1.03e-18	Prupe.4G230600.1	Pp04	14769628	14771233	+
Prupe.8G058100	PpNAC30	ANAC030	9.82e-123	Prupe.8G058100.1	Pp08	7293635	7297369	+
Prupe.5G006200	PpNAC31	ANAC031	7.27e-103	Prupe.5G006200.1	Pp05	707797	710859	+
Prupe.4G253600	PpNAC32a	ANAC032	3.98e-65	Prupe.4G253600.1	Pp04	17380187	17382157	-
Prupe.5G203200	PpNAC32b	ANAC032	6.99e-23	Prupe.5G203200.1	Pp05	16322326	16323545	+
Prupe.4G123700	PpNAC33	ANAC033	4.18e-132	Prupe.4G123700.1	Pp04	6748812	6751639	+
Prupe.1G587100	PpNAC34	ANAC034	6.37e-119	Prupe.1G587100.1	Pp01	47661676	47664477	-
Prupe.8G174800	PpNAC36	ANAC036	8.6e-121	Prupe.8G174800.1	Pp08	17765903	17768100	+
Prupe.7G166300	PpNAC37	ANAC037	1.21e-160	Prupe.7G166300.1	Pp07	17014002	17018578	+
Prupe.1G454900	PpNAC38a	ANAC038	3.88e-114	Prupe.1G454900.2	Pp01	38207406	38210365	+
Prupe.6G092100	PpNAC38b	ANAC038	2.95e-11	Prupe.6G092100.1	Pp06	6347818	6348948	+
Prupe.6G138100	PpNAC40	ANAC040	2.42e-95	Prupe.6G138100.1	Pp06	11223633	11228642	+
Prupe.3G178000	PpNAC42a	ANAC042	9.38e-89	Prupe.3G178000.1	Pp03	19470346	19473006	-
Prupe.4G106100	PpNAC42b	ANAC042	5.72e-87	Prupe.4G106100.1	Pp04	5496176	5498961	-
Prupe.4G138500	PpNAC42c	ANAC042	3.23e-84	Prupe.4G138500.1	Pp04	7730640	7733031	+
Prupe.2G196600	PpNAC43a	ANAC043	9.33e-144	Prupe.2G196600.1	Pp02	23403495	23405479	-
Prupe.5G131900	PpNAC43b	ANAC043	1.47e-125	Prupe.5G131900.1	Pp05	12690115	12692055	-
Prupe.8G074800	PpNAC43c	ANAC043	1.19e-108	Prupe.8G074800.1	Pp08	10907812	10909438	-
Prupe.2G196800	PpNAC43d	ANAC043	2.67e-46	Prupe.2G196800.1	Pp02	23419271	23419609	-
Prupe.6G133600	PpNAC43e	ANAC043	2.85e-19	Prupe.6G133600.1	Pp06	10488017	10489878	-
Prupe.6G134000	PpNAC43f	ANAC043	2.85e-19	Prupe.6G134000.1	Pp06	10531506	10533341	-
Prupe.3G293200	PpNAC44	ANAC044	1.31e-108	Prupe.3G293200.1	Pp03	26210598	26214422	+
Prupe.1G575600	PpNAC45	ANAC045	3.27e-14	Prupe.1G575600.1	Pp01	46889483	46889899	-
Prupe.7G001200	PpNAC47a	ANAC047	1.25e-102	Prupe.7G001200.1	Pp07	160287	162425	+
Prupe.4G255500	PpNAC47b	ANAC047	3.11e-13	Prupe.4G255500.1	Pp04	17789226	17790714	+
Prupe.1G234600	PpNAC47c	ANAC047	1.23e-10	Prupe.1G234600.1	Pp01	24857188	24857640	+
Prupe.2G202200	PpNAC50	ANAC050	1.21e-26	Prupe.2G202200.1	Pp02	23848561	23850429	-
Prupe.2G091300	PpNAC51a	ANAC051	5.2e-100	Prupe.2G091300.1	Pp02	14426671	14432723	+
Prupe.7G014100	PpNAC51b	ANAC051	1.11e-29	Prupe.7G014100.1	Pp07	2010746	2015688	+
Prupe.7G013900	PpNAC51c	ANAC051	1.58e-24	Prupe.7G013900.1	Pp07	1953064	1958262	-
Prupe.6G112000	PpNAC51d	ANAC051	4.66e-12	Prupe.6G112000.1	Pp06	8054391	8055047	+
Prupe.4G187100	PpNAC56a	ANAC056	2.95e-125	Prupe.4G187100.1	Pp04	11138518	11140641	+
Prupe.6G238600	PpNAC56b	ANAC056	9.03e-81	Prupe.6G238600.1	Pp06	23830614	23832830	+
Prupe.5G241300	PpNAC57a	ANAC057	7.08e-129	Prupe.5G241300.1	Pp05	18167430	18170519	-
Prupe.2G201600	PpNAC57b	ANAC057	2.58e-28	Prupe.2G201600.1	Pp02	23817016	23820462	-
Prupe.2G202400	PpNAC57c	ANAC057	5.68e-26	Prupe.2G202400.1	Pp02	23864645	23868096	-
Prupe.2G201500	PpNAC57d	ANAC057	4.63e-14	Prupe.2G201500.1	Pp02	23815459	23815917	-
Prupe.5G221600	PpNAC58	ANAC058	7.85e-120	Prupe.5G221600.1	Pp05	17242546	17244798	+
Prupe.4G151900	PpNAC66a	ANAC066	4.46e-24	Prupe.4G151900.1	Pp04	8685959	8686814	+
Prupe.4G154000	PpNAC66b	ANAC066	1.09e-23	Prupe.4G154000.1	Pp04	8820781	8821665	-
Prupe.4G153700	PpNAC66c	ANAC066	1.8e-23	Prupe.4G153700.1	Pp04	8803185	8804066	-
Prupe.1G063700	PpNAC68	ANAC068	5.74e-11	Prupe.1G063700.1	Pp01	4536126	4536752	+
Prupe.8G002500	PpNAC70	ANAC070	3.52e-158	Prupe.8G002500.1	Pp08	228506	230784	+
Prupe.5G040400	PpNAC71a	ANAC071	2.26e-105	Prupe.5G040400.1	Pp05	4430568	4433387	-
Prupe.2G202700	PpNAC71b	ANAC071	4.74e-47	Prupe.2G202700.1	Pp02	23886403	23889133	-
Prupe.4G186800	PpNAC72	ANAC072	4.08e-133	Prupe.4G186800.1	Pp04	11116814	11118655	+
Prupe.4G053300	PpNAC73	ANAC073	1.55e-128	Prupe.4G053300.1	Pp04	2574049	2576136	+
Prupe.8G221900	PpNAC74	ANAC074	1.35e-95	Prupe.8G221900.1	Pp08	20115448	20119485	+
Prupe.7G217000	PpNAC75	ANAC075	0	Prupe.7G217000.2	Pp07	19589218	19594698	+
Prupe.2G091500	PpNAC78a	ANAC078	7.75e-160	Prupe.2G091500.1	Pp02	14455612	14459601	+
Prupe.2G201300	PpNAC78b	ANAC078	1.22e-27	Prupe.2G201300.1	Pp02	23798315	23802572	-
Prupe.3G065000	PpNAC78c	ANAC078	7.74e-20	Prupe.3G065000.1	Pp03	4659001	4660141	-
Prupe.1G390000	PpNAC79	ANAC079	4.69e-14	Prupe.1G390000.1	Pp01	34813332	34814859	+
Prupe.7G064900	PpNAC81a	ANAC081	2.48e-49	Prupe.7G064900.1	Pp07	10332541	10335805	-
Prupe.4G231000	PpNAC81b	ANAC081	3.81e-20	Prupe.4G231000.1	Pp04	14804110	14805629	+
Prupe.8G035300	PpNAC82	ANAC082	5.95e-94	Prupe.8G035300.1	Pp08	3249694	3253129	+
Prupe.1G220400	PpNAC83a	ANAC083	2.69e-105	Prupe.1G220400.1	Pp01	23497788	23499637	-
Prupe.5G146100	PpNAC83b	ANAC083	1.94e-80	Prupe.5G146100.1	Pp05	13431803	13433032	-
Prupe.3G310600	PpNAC83c	ANAC083	9.1e-44	Prupe.3G310600.1	Pp03	26977887	26979629	+
Prupe.6G057300	PpNAC83d	ANAC083	1.88e-15	Prupe.6G057300.1	Pp06	4012836	4014128	+
Prupe.2G204900	PpNAC86a	ANAC086	2.03e-28	Prupe.2G204900.1	Pp02	23987662	23989315	+
Prupe.4G246100	PpNAC86b	ANAC086	3.35e-20	Prupe.4G246100.1	Pp04	16347760	16349143	-
Prupe.I005300	PpNAC86c	ANAC086	5.66e-20	Prupe.I005300.1	scaffold_53	3766	5243	-
Prupe.6G103600	PpNAC86d	ANAC086	1.59e-10	Prupe.6G103600.1	Pp06	7246334	7247707	+
Prupe.7G001400	PpNAC87a	ANAC087	7.54e-113	Prupe.7G001400.1	Pp07	206425	208570	+
Prupe.6G098300	PpNAC87b	ANAC087	1.04e-11	Prupe.6G098300.1	Pp06	6843896	6844935	-
Prupe.6G134400	PpNAC90a	ANAC090	5.94e-94	Prupe.6G134400.1	Pp06	10621079	10622787	+
Prupe.7G102000	PpNAC90b	ANAC090	7.08e-76	Prupe.7G102000.1	Pp07	13186995	13188904	-
Prupe.2G320600	PpNAC91	ANAC091	3.66e-115	Prupe.2G320600.1	Pp02	29853474	29856798	-
Prupe.2G201900	PpNAC96	ANAC096	8.55e-23	Prupe.2G201900.1	Pp02	23827555	23834195	-
Prupe.4G175800	PpNAC98	ANAC098	8.9e-123	Prupe.4G175800.1	Pp04	10406603	10409389	+
Prupe.5G196000	PpNAC100a	ANAC100	1.3e-164	Prupe.5G196000.1	Pp05	15882585	15884747	+
Prupe.3G264600	PpNAC100b	ANAC100	8.53e-145	Prupe.3G264600.1	Pp03	24890994	24892912	-
Prupe.3G111400	PpNAC101a	ANAC101	2.31e-21	Prupe.3G111400.1	Pp03	9281361	9282710	-
Prupe.4G230900	PpNAC101b	ANAC101	1.3e-20	Prupe.4G230900.1	Pp04	14794681	14796205	+
Prupe.8G035400	PpNAC103a	ANAC103	2.93e-97	Prupe.8G035400.1	Pp08	3254083	3258277	+
Prupe.8G035500	PpNAC103b	ANAC103	1.02e-96	Prupe.8G035500.1	Pp08	3261961	3265416	+
Prupe.7G092400	PpNAC103c	ANAC103	6.84e-96	Prupe.7G092400.1	Pp07	12503352	12507065	+
Prupe.1G560100	PpNAC104	ANAC104	1.61e-78	Prupe.1G560100.1	Pp01	45724265	45726152	+

## Sheet: P. mume
Basic information of NAC genes in P. mume
Locus ID	Gene name	Best homologs in Arabidopsis	Blast e-value	mRNA	Chromosome	Start	End	Strand
Pm004758	PmNAC2a	ANAC002	1.25e-153	Pm004758	Pm2	6999344	7000733	+
Pm012630	PmNAC2b	ANAC002	1.29e-120	Pm012630	Pm3	21656184	21657564	-
Pm021768	PmNAC2c	ANAC002	2.86e-10	Pm021768	Pm6	11162951	11163811	+
Pm021749	PmNAC2d	ANAC002	5.81e-10	Pm021749	Pm6	11040639	11041499	-
Pm001039	PmNAC5	ANAC005	9.96e-11	Pm001039	Pm1	6543221	6544594	+
Pm023559	PmNAC7a	ANAC007	9.96e-147	Pm023559	Pm7	6211300	6212673	-
Pm019488	PmNAC7b	ANAC007	1.18e-135	Pm019488	Pm5	24133272	24134516	+
Pm019490	PmNAC7c	ANAC007	6e-133	Pm019490	Pm5	24142985	24144291	+
Pm029010	PmNAC8	ANAC008	9.36e-179	Pm029010	scaffold205	830923	833842	+
Pm015876	PmNAC9a	ANAC009	8.1e-108	Pm015876	Pm4	21862729	21864240	-
Pm006506	PmNAC9b	ANAC009	4.24e-106	Pm006506	Pm2	17199524	17201431	-
Pm008481	PmNAC11	ANAC011	9.06e-11	Pm008481	Pm2	33497089	33498147	+
Pm029581	PmNAC14a	ANAC014	3.55e-133	Pm029581	scaffold2681	1828	6883	-
Pm018442	PmNAC14b	ANAC014	4.14e-46	Pm018442	Pm5	18366264	18367351	+
Pm028718	PmNAC14c	ANAC014	1.11e-43	Pm028718	scaffold162	811551	815078	+
Pm028720	PmNAC14d	ANAC014	9.98e-43	Pm028720	scaffold162	826364	828462	+
Pm028710	PmNAC14e	ANAC014	2.1e-41	Pm028710	scaffold162	763462	773286	+
Pm018445	PmNAC14f	ANAC014	3.37e-37	Pm018445	Pm5	18373214	18374145	+
Pm028711	PmNAC14g	ANAC014	2.08e-33	Pm028711	scaffold162	774604	777054	+
Pm028723	PmNAC14h	ANAC014	5.49e-27	Pm028723	scaffold162	845518	852721	+
Pm028717	PmNAC14i	ANAC014	4.45e-26	Pm028717	scaffold162	806291	808155	+
Pm022358	PmNAC17	ANAC017	2.84e-174	Pm022358	Pm6	16761896	16765351	+
Pm010926	PmNAC20	ANAC020	1.61e-110	Pm010926	Pm3	7693022	7696165	+
Pm011234	PmNAC21	ANAC021	1.32e-106	Pm011234	Pm3	9772233	9777498	-
Pm009955	PmNAC25a	ANAC025	3.65e-106	Pm009955	Pm3	1816727	1817576	-
Pm030099	PmNAC25b	ANAC025	3.73e-81	Pm030099	scaffold475	60079	61400	-
Pm012993	PmNAC28a	ANAC028	4.67e-168	Pm012993	Pm4	981456	985493	-
Pm028714	PmNAC28b	ANAC028	3.71e-24	Pm028714	scaffold162	791593	793253	+
Pm005783	PmNAC28c	ANAC028	1.45e-21	Pm005783	Pm2	12988408	12990175	-
Pm006470	PmNAC29a	ANAC029	2.06e-116	Pm006470	Pm2	17015491	17016603	+
Pm008657	PmNAC29b	ANAC029	1.33e-52	Pm008657	Pm2	34902941	34904220	-
Pm028380	PmNAC29c	ANAC029	8.7e-41	Pm028380	scaffold1193	30580	32044	+
Pm006396	PmNAC29d	ANAC029	2.21e-30	Pm006396	Pm2	16646623	16647528	+
Pm010750	PmNAC29e	ANAC029	5.96e-30	Pm010750	Pm3	6461638	6463765	-
Pm006394	PmNAC29f	ANAC029	1.28e-29	Pm006394	Pm2	16637457	16638391	+
Pm011991	PmNAC29g	ANAC029	1.03e-17	Pm011991	Pm3	15212874	15213965	+
Pm022184	PmNAC30	ANAC030	2.25e-120	Pm022184	Pm6	14871252	14873019	-
Pm022916	PmNAC31	ANAC031	1.1e-101	Pm022916	Pm7	391531	393970	+
Pm012336	PmNAC32a	ANAC032	7.98e-65	Pm012336	Pm3	18840393	18842038	+
Pm024976	PmNAC32b	ANAC032	3.26e-23	Pm024976	Pm7	15360339	15361580	-
Pm010886	PmNAC33	ANAC033	9.43e-96	Pm010886	Pm3	7440855	7441447	+
Pm003809	PmNAC34	ANAC034	5.39e-116	Pm003809	Pm2	398222	400225	+
Pm020961	PmNAC36	ANAC036	6.38e-119	Pm020961	Pm6	5942238	5943930	+
Pm026735	PmNAC37	ANAC037	2.88e-159	Pm026735	Pm8	11464246	11466413	+
Pm005091	PmNAC38	ANAC038	1.49e-113	Pm005091	Pm2	9130649	9132950	-
Pm014764	PmNAC42a	ANAC042	6.04e-90	Pm014764	Pm4	15305609	15307936	-
Pm010673	PmNAC42b	ANAC042	4.41e-87	Pm010673	Pm3	5938771	5940042	-
Pm011037	PmNAC42c	ANAC042	1.46e-84	Pm011037	Pm3	8548383	8550243	-
Pm018292	PmNAC43a	ANAC043	5.35e-144	Pm018292	Pm5	17398872	17400381	+
Pm024260	PmNAC43b	ANAC043	1.07e-126	Pm024260	Pm7	11431775	11433150	-
Pm021945	PmNAC43c	ANAC043	1.02e-107	Pm021945	Pm6	12542395	12543898	+
Pm001409	PmNAC43d	ANAC043	1.65e-23	Pm001409	Pm1	9901508	9902387	+
Pm011130	PmNAC43e	ANAC043	1.7e-22	Pm011130	Pm3	9172204	9172962	+
Pm015625	PmNAC44	ANAC044	4.43e-99	Pm015625	Pm4	20591961	20603454	-
Pm025312	PmNAC47a	ANAC047	4.97e-102	Pm025312	Pm8	111124	112652	-
Pm025886	PmNAC47b	ANAC047	8.36e-38	Pm025886	Pm8	6122885	6124311	+
Pm014102	PmNAC47c	ANAC047	1.25e-16	Pm014102	Pm4	9395668	9396331	-
Pm017547	PmNAC51a	ANAC051	2.63e-99	Pm017547	Pm5	12183841	12189381	+
Pm001146	PmNAC51b	ANAC051	3.9e-14	Pm001146	Pm1	7430950	7432047	+
Pm001157	PmNAC51c	ANAC051	4.97e-14	Pm001157	Pm1	7515195	7516292	-
Pm008951	PmNAC51d	ANAC051	6.76e-14	Pm008951	Pm2	37468442	37469536	+
Pm000962	PmNAC51e	ANAC051	5.95e-10	Pm000962	Pm1	5906240	5907097	-
Pm011604	PmNAC56a	ANAC056	2.98e-123	Pm011604	Pm3	12246125	12247508	+
Pm001001	PmNAC56b	ANAC056	8.29e-52	Pm001001	Pm1	6255754	6257438	-
Pm028722	PmNAC57a	ANAC057	9.78e-32	Pm028722	scaffold162	837070	839819	+
Pm028721	PmNAC57b	ANAC057	4.22e-28	Pm028721	scaffold162	832642	834190	+
Pm028678	PmNAC57c	ANAC057	2.22e-27	Pm028678	scaffold162	494794	498676	+
Pm025184	PmNAC58	ANAC058	8.79e-106	Pm025184	Pm7	16410976	16416570	-
Pm028712	PmNAC62a	ANAC062	8.31e-41	Pm028712	scaffold162	778084	780806	+
Pm000999	PmNAC62b	ANAC062	3.84e-09	Pm000999	Pm1	6246672	6247388	-
Pm013577	PmNAC64	ANAC064	4.83e-05	Pm013577	Pm4	5047011	5047469	+
Pm011148	PmNAC66a	ANAC066	5.77e-24	Pm011148	Pm3	9288056	9288943	-
Pm011146	PmNAC66b	ANAC066	2.78e-23	Pm011146	Pm3	9283280	9284047	-
Pm011128	PmNAC66c	ANAC066	5.95e-22	Pm011128	Pm3	9167160	9168170	+
Pm028386	PmNAC66d	ANAC066	9.51e-22	Pm028386	scaffold1210	2387	3391	-
Pm022820	PmNAC70	ANAC070	2.15e-158	Pm022820	Pm6	20861780	20863716	+
Pm023277	PmNAC71a	ANAC071	3.67e-106	Pm023277	Pm7	3770026	3771662	-
Pm028713	PmNAC71b	ANAC071	1.54e-40	Pm028713	scaffold162	783390	790559	+
Pm018443	PmNAC71c	ANAC071	9.4e-29	Pm018443	Pm5	18369645	18370704	+
Pm011603	PmNAC72a	ANAC072	7.81e-133	Pm011603	Pm3	12222452	12223710	+
Pm005306	PmNAC72b	ANAC072	9.36e-25	Pm005306	Pm2	10324440	10326461	-
Pm010104	PmNAC73	ANAC073	1.89e-128	Pm010104	Pm3	2559728	2561611	+
Pm020580	PmNAC74	ANAC074	1.57e-95	Pm020580	Pm6	3781784	3785100	+
Pm027280	PmNAC75	ANAC075	0	Pm027280	Pm8	14439614	14443374	+
Pm017550	PmNAC78	ANAC078	5.48e-158	Pm017550	Pm5	12198270	12201567	+
Pm025887	PmNAC81a	ANAC081	2.09e-48	Pm025887	Pm8	6126772	6129902	+
Pm028250	PmNAC81b	ANAC081	3.1e-19	Pm028250	scaffold1045	17016	18071	-
Pm007070	PmNAC83a	ANAC083	7.17e-106	Pm007070	Pm2	21205084	21206280	+
Pm024558	PmNAC83b	ANAC083	1.31e-80	Pm024558	Pm7	13031704	13032609	+
Pm000566	PmNAC83c	ANAC083	8.8e-16	Pm000566	Pm1	3496872	3498190	-
Pm001136	PmNAC83d	ANAC083	7.56e-14	Pm001136	Pm1	7376591	7377487	-
Pm001156	PmNAC83e	ANAC083	1.28e-13	Pm001156	Pm1	7512525	7513421	+
Pm016114	PmNAC84	ANAC084	4.77e-45	Pm016114	Pm4	23201638	23202571	-
Pm003866	PmNAC86a	ANAC086	1.51e-21	Pm003866	Pm2	817228	818505	-
Pm013492	PmNAC86b	ANAC086	1.86e-20	Pm013492	Pm4	4469955	4471148	+
Pm011994	PmNAC86c	ANAC086	1.41e-19	Pm011994	Pm3	15227830	15228960	+
Pm025307	PmNAC87a	ANAC087	4.64e-110	Pm025307	Pm8	72334	73997	-
Pm000998	PmNAC87b	ANAC087	2.52e-10	Pm000998	Pm1	6240155	6240820	-
Pm001403	PmNAC90a	ANAC090	5.92e-94	Pm001403	Pm1	9842010	9843159	-
Pm028056	PmNAC90b	ANAC090	1.55e-59	Pm028056	scaffold103	374715	376468	-
Pm001404	PmNAC90c	ANAC090	8.56e-26	Pm001404	Pm1	9852796	9854404	-
Pm019659	PmNAC91	ANAC091	7.45e-114	Pm019659	Pm5	25049477	25052389	+
Pm028719	PmNAC96	ANAC096	3.56e-27	Pm028719	scaffold162	821598	823652	+
Pm011397	PmNAC98	ANAC098	9.4e-123	Pm011397	Pm3	10802387	10804067	-
Pm024887	PmNAC100a	ANAC100	7.13e-163	Pm024887	Pm7	14882651	14883928	-
Pm015914	PmNAC100b	ANAC100	9.21e-143	Pm015914	Pm4	22073430	22074691	+
Pm031134	PmNAC101a	ANAC101	8.05e-20	Pm031134	scaffold81	4312	5061	+
Pm012091	PmNAC101b	ANAC101	1.94e-19	Pm012091	Pm3	16047549	16048694	+
Pm022531	PmNAC103a	ANAC103	8.68e-97	Pm022531	Pm6	18531172	18533227	-
Pm022530	PmNAC103b	ANAC103	1.67e-96	Pm022530	Pm6	18525392	18527749	-
Pm022533	PmNAC103c	ANAC103	2.04e-95	Pm022533	Pm6	18561145	18563290	-
Pm026045	PmNAC103d	ANAC103	1.1e-92	Pm026045	Pm8	7357890	7360350	-
Pm004078	PmNAC104	ANAC104	2.48e-78	Pm004078	Pm2	2254621	2255955	-

## Sheet: F. vesca
Basic information of NAC genes in F. vesca
Locus ID	Gene name	Best homologs in Arabidopsis	Blast e-value	mRNA	Chromosome	Start	End	Strand
gene07815-v1.0-hybrid	FvNAC1	ANAC001	3.05e-09	mrna07815.1-v1.0-hybrid	LG5	17146810	17148036	-
gene11226-v1.0-hybrid	FvNAC2a	ANAC002	3e-155	mrna11226.1-v1.0-hybrid	LG2	16932050	16933465	-
gene24179-v1.0-hybrid	FvNAC2b	ANAC002	2.62e-104	mrna24179.1-v1.0-hybrid	LG1	10676719	10689597	-
gene04766-v1.0-hybrid	FvNAC2c	ANAC002	1.15e-76	mrna04766.1-v1.0-hybrid	LG4	21274038	21275912	-
gene12133-v1.0-hybrid	FvNAC2d	ANAC002	2.4e-17	mrna12133.1-v1.0-hybrid	LG5	24814254	24815597	-
gene12168-v1.0-hybrid	FvNAC2e	ANAC002	4.38e-17	mrna12168.1-v1.0-hybrid	LG5	25109889	25110944	+
gene02016-v1.0-hybrid	FvNAC2f	ANAC002	6.67e-14	mrna02016.1-v1.0-hybrid	LG1	4883125	4884298	-
gene22092-v1.0-hybrid	FvNAC2g	ANAC002	1e-10	mrna22092.1-v1.0-hybrid	LG5	27008152	27010963	-
gene21248-v1.0-hybrid	FvNAC7a	ANAC007	4.82e-134	mrna21248.1-v1.0-hybrid	LG7	19146192	19149522	-
gene32254-v1.0-hybrid	FvNAC7b	ANAC007	1.3e-130	mrna32254.1-v1.0-hybrid	LG5	370425	372548	-
gene03875-v1.0-hybrid	FvNAC8	ANAC008	3.05e-173	mrna03875.1-v1.0-hybrid	LG4	25687969	25691597	-
gene03833-v1.0-hybrid	FvNAC9	ANAC009	3.96e-107	mrna03833.1-v1.0-hybrid	LG6	33927878	33929207	+
gene01851-v1.0-hybrid	FvNAC14a	ANAC014	5.98e-116	mrna01851.1-v1.0-hybrid	LG5	5459705	5463963	+
gene23394-v1.0-hybrid	FvNAC14b	ANAC014	2.02e-45	mrna23394.1-v1.0-hybrid	LG7	13475266	13484089	-
gene18590-v1.0-hybrid	FvNAC14c	ANAC014	5.42e-27	mrna18590.1-v1.0-hybrid	LG7	834763	840465	+
gene35012-v1.0-hybrid	FvNAC14d	ANAC014	5.44e-14	mrna35012.1-v1.0-hybrid	LG7	847166	847575	+
gene17721-v1.0-hybrid	FvNAC15	ANAC015	6.23e-16	mrna17721.1-v1.0-hybrid	LG6	20526099	20527349	-
gene27539-v1.0-hybrid	FvNAC17a	ANAC017	4.32e-151	mrna27539.1-v1.0-hybrid	LG2	1203702	1210872	-
gene00252-v1.0-hybrid	FvNAC17b	ANAC017	4.15e-82	mrna00252.1-v1.0-hybrid	LG6	3608117	3608992	+
gene22263-v1.0-hybrid	FvNAC19a	ANAC019	2.08e-24	mrna22263.1-v1.0-hybrid	LG4	11539293	11539952	+
gene31367-v1.0-hybrid	FvNAC19b	ANAC019	2.19e-12	mrna31367.1-v1.0-hybrid	LG5	14631422	14632405	+
gene19382-v1.0-hybrid	FvNAC19c	ANAC019	7.88e-11	mrna19382.1-v1.0-hybrid	LG7	4810507	4812366	-
gene19716-v1.0-hybrid	FvNAC20a	ANAC020	2.24e-111	mrna19716.1-v1.0-hybrid	LG3	6599083	6602269	-
gene29106-v1.0-hybrid	FvNAC20b	ANAC020	1.18e-15	mrna29106.1-v1.0-hybrid	LG5	18640482	18641552	-
gene11780-v1.0-hybrid	FvNAC20c	ANAC020	1.81e-08	mrna11780.1-v1.0-hybrid	LG5	21280914	21281879	-
gene29085-v1.0-hybrid	FvNAC20d	ANAC020	3.13e-08	mrna29085.1-v1.0-hybrid	LG5	18494689	18495712	+
gene14066-v1.0-hybrid	FvNAC20e	ANAC020	1.14e-07	mrna14066.1-v1.0-hybrid	LG3	26500936	26501802	+
gene10469-v1.0-hybrid	FvNAC21	ANAC021	1.01e-115	mrna10469.1-v1.0-hybrid	LG3	25540321	25544785	+
gene30439-v1.0-hybrid	FvNAC25a	ANAC025	1.78e-121	mrna30439.1-v1.0-hybrid	LG3	2380628	2381927	+
gene09702-v1.0-hybrid	FvNAC25b	ANAC025	7.19e-79	mrna09702.1-v1.0-hybrid	LG6	8624304	8625927	-
gene31658-v1.0-hybrid	FvNAC28a	ANAC028	2.33e-164	mrna31658.1-v1.0-hybrid	LG1	10014050	10017437	-
gene35014-v1.0-hybrid	FvNAC28b	ANAC028	1.51e-31	mrna35014.1-v1.0-hybrid	LG7	864666	866561	+
gene35013-v1.0-hybrid	FvNAC28c	ANAC028	3.21e-30	mrna35013.1-v1.0-hybrid	LG7	851780	852782	+
gene34006-v1.0-hybrid	FvNAC28d	ANAC028	6.8e-30	mrna34006.1-v1.0-hybrid	LG7	13564200	13565920	+
gene34004-v1.0-hybrid	FvNAC28e	ANAC028	3.77e-26	mrna34004.1-v1.0-hybrid	LG7	13549214	13551694	+
gene00151-v1.0-hybrid	FvNAC28f	ANAC028	5.65e-23	mrna00151.1-v1.0-hybrid	LG3	8817861	8819081	-
gene10901-v1.0-hybrid	FvNAC29a	ANAC029	6.08e-65	mrna10901.1-v1.0-hybrid	LG5	20933854	20936320	+
gene14711-v1.0-hybrid	FvNAC29b	ANAC029	2.02e-64	mrna14711.1-v1.0-hybrid	LG2	23553196	23555531	-
gene00951-v1.0-hybrid	FvNAC29c	ANAC029	4.37e-44	mrna00951.1-v1.0-hybrid	LG6	9851103	9853503	+
gene04249-v1.0-hybrid	FvNAC29d	ANAC029	1.68e-22	mrna04249.1-v1.0-hybrid	LG6	32815045	32821763	-
gene04303-v1.0-hybrid	FvNAC29e	ANAC029	3.42e-22	mrna04303.1-v1.0-hybrid	LG6	33063015	33077951	+
gene01023-v1.0-hybrid	FvNAC30a	ANAC030	7.79e-22	mrna01023.1-v1.0-hybrid	LG2	6227668	6228474	-
gene21872-v1.0-hybrid	FvNAC30b	ANAC030	8.95e-22	mrna21872.1-v1.0-hybrid	LG2	9272025	9272831	-
gene08427-v1.0-hybrid	FvNAC30c	ANAC030	4.23e-20	mrna08427.1-v1.0-hybrid	unanchored	7261294	7262718	+
gene31474-v1.0-hybrid	FvNAC31	ANAC031	2.61e-101	mrna31474.1-v1.0-hybrid	LG5	19973822	19976041	+
gene27279-v1.0-hybrid	FvNAC32a	ANAC032	5.16e-23	mrna27279.1-v1.0-hybrid	LG3	24142704	24143736	+
gene22723-v1.0-hybrid	FvNAC32b	ANAC032	3.46e-19	mrna22723.1-v1.0-hybrid	LG4	99605	100813	-
gene22722-v1.0-hybrid	FvNAC32c	ANAC032	4.14e-19	mrna22722.1-v1.0-hybrid	LG4	89868	91199	-
gene19898-v1.0-hybrid	FvNAC33	ANAC033	3.97e-124	mrna19898.1-v1.0-hybrid	LG3	6875370	6876729	-
gene29260-v1.0-hybrid	FvNAC34	ANAC034	6.96e-118	mrna29260.1-v1.0-hybrid	LG5	18889180	18891102	+
gene17203-v1.0-hybrid	FvNAC36a	ANAC036	5.44e-114	mrna17203.1-v1.0-hybrid	LG2	9662528	9663955	+
gene17589-v1.0-hybrid	FvNAC36b	ANAC036	5.16e-22	mrna17589.1-v1.0-hybrid	LG2	11448235	11451143	-
gene17610-v1.0-hybrid	FvNAC36c	ANAC036	4.69e-21	mrna17610.1-v1.0-hybrid	LG2	11561517	11565698	+
gene23099-v1.0-hybrid	FvNAC37	ANAC037	1.71e-22	mrna23099.1-v1.0-hybrid	LG4	23578465	23581357	+
gene08765-v1.0-hybrid	FvNAC38a	ANAC038	4.97e-117	mrna08765.1-v1.0-hybrid	LG2	20106547	20108452	-
gene20500-v1.0-hybrid	FvNAC38b	ANAC038	2.4e-18	mrna20500.1-v1.0-hybrid	LG5	17861250	17862533	+
gene20482-v1.0-hybrid	FvNAC38c	ANAC038	1.88e-17	mrna20482.1-v1.0-hybrid	LG5	17761710	17762978	-
gene10904-v1.0-hybrid	FvNAC38d	ANAC038	1.6e-15	mrna10904.1-v1.0-hybrid	LG5	20963633	20964508	-
gene24344-v1.0-hybrid	FvNAC38e	ANAC038	1.67e-14	mrna24344.1-v1.0-hybrid	LG6	30894762	30896048	+
gene30018-v1.0-hybrid	FvNAC38f	ANAC038	2.13e-09	mrna30018.1-v1.0-hybrid	LG5	27576488	27577636	+
gene28487-v1.0-hybrid	FvNAC40	ANAC040	3.86e-21	mrna28487.1-v1.0-hybrid	LG6	37023715	37024767	+
gene20078-v1.0-hybrid	FvNAC42a	ANAC042	7.8e-89	mrna20078.1-v1.0-hybrid	LG3	7974843	7976366	+
gene30051-v1.0-hybrid	FvNAC42b	ANAC042	1.38e-86	mrna30051.1-v1.0-hybrid	LG3	25215462	25217281	+
gene28762-v1.0-hybrid	FvNAC42c	ANAC042	2.59e-73	mrna28762.1-v1.0-hybrid	LG6	30180385	30183206	-
gene29354-v1.0-hybrid	FvNAC42d	ANAC042	1.86e-25	mrna29354.1-v1.0-hybrid	LG7	7873369	7875986	+
gene18636-v1.0-hybrid	FvNAC43a	ANAC043	8.54e-143	mrna18636.1-v1.0-hybrid	LG7	1100815	1102355	+
gene18635-v1.0-hybrid	FvNAC43b	ANAC043	7.57e-128	mrna18635.1-v1.0-hybrid	LG7	1081751	1082927	+
gene01881-v1.0-hybrid	FvNAC43c	ANAC043	6.29e-121	mrna01881.1-v1.0-hybrid	LG5	5626660	5628067	+
gene27184-v1.0-hybrid	FvNAC43d	ANAC043	6.43e-19	mrna27184.1-v1.0-hybrid	LG3	23427265	23428509	-
gene31798-v1.0-hybrid	FvNAC43e	ANAC043	1.36e-18	mrna31798.1-v1.0-hybrid	LG5	3584537	3585046	-
gene27940-v1.0-hybrid	FvNAC44	ANAC044	8.46e-84	mrna27940.1-v1.0-hybrid	LG6	37210463	37217934	+
gene25284-v1.0-hybrid	FvNAC47	ANAC047	6.81e-43	mrna25284.1-v1.0-hybrid	LG6	19401211	19402483	-
gene23561-v1.0-hybrid	FvNAC51a	ANAC051	1.9e-101	mrna23561.1-v1.0-hybrid	LG7	11526752	11531439	-
gene09127-v1.0-hybrid	FvNAC51b	ANAC051	4.6e-24	mrna09127.1-v1.0-hybrid	LG2	21305719	21312910	-
gene25225-v1.0-hybrid	FvNAC55a	ANAC055	1.88e-24	mrna25225.1-v1.0-hybrid	LG6	19362744	19365052	-
gene24342-v1.0-hybrid	FvNAC55b	ANAC055	9.03e-19	mrna24342.1-v1.0-hybrid	LG6	30887881	30889215	+
gene31150-v1.0-hybrid	FvNAC56a	ANAC056	4.61e-119	mrna31150.1-v1.0-hybrid	LG3	9758279	9759620	+
gene22097-v1.0-hybrid	FvNAC56b	ANAC056	7.13e-09	mrna22097.1-v1.0-hybrid	LG5	27024042	27025184	-
gene09293-v1.0-hybrid	FvNAC57	ANAC057	1.35e-125	mrna09293.1-v1.0-hybrid	LG5	9540365	9542334	+
gene25163-v1.0-hybrid	FvNAC58	ANAC058	2.1e-112	mrna25163.1-v1.0-hybrid	LG5	6622155	6624139	-
gene21734-v1.0-hybrid	FvNAC61	ANAC061	9.6e-93	mrna21734.1-v1.0-hybrid	unanchored	3376874	3377870	-
gene24287-v1.0-hybrid	FvNAC66	ANAC066	5.77e-07	mrna24287.1-v1.0-hybrid	LG6	30573326	30577047	-
gene31175-v1.0-hybrid	FvNAC70	ANAC070	1.01e-150	mrna31175.1-v1.0-hybrid	LG2	7991769	8000323	-
gene10722-v1.0-hybrid	FvNAC71	ANAC071	1.88e-108	mrna10722.1-v1.0-hybrid	LG5	11597124	11599049	-
gene31149-v1.0-hybrid	FvNAC72	ANAC072	7.45e-131	mrna31149.1-v1.0-hybrid	LG3	9742478	9743738	+
gene29766-v1.0-hybrid	FvNAC73a	ANAC073	1.37e-118	mrna29766.1-v1.0-hybrid	LG3	4634662	4641910	+
gene17762-v1.0-hybrid	FvNAC73b	ANAC073	1.93e-118	mrna17762.1-v1.0-hybrid	LG6	20817758	20818879	+
gene08112-v1.0-hybrid	FvNAC74	ANAC074	2.9e-92	mrna08112.1-v1.0-hybrid	LG2	13027914	13035605	-
gene11344-v1.0-hybrid	FvNAC75	ANAC075	0	mrna11344.1-v1.0-hybrid	LG1	4408470	4412024	-
gene14869-v1.0-hybrid	FvNAC76	ANAC076	4.81e-103	mrna14869.1-v1.0-hybrid	LG1	8050162	8050729	-
gene23560-v1.0-hybrid	FvNAC78a	ANAC078	4.74e-114	mrna23560.1-v1.0-hybrid	LG7	11520114	11524919	-
gene27793-v1.0-hybrid	FvNAC78b	ANAC078	1.05e-22	mrna27793.1-v1.0-hybrid	LG2	15604509	15606963	+
gene27615-v1.0-hybrid	FvNAC82a	ANAC082	2.23e-100	mrna27615.1-v1.0-hybrid	LG2	1660285	1662142	+
gene27614-v1.0-hybrid	FvNAC82b	ANAC082	3.36e-98	mrna27614.1-v1.0-hybrid	LG2	1656026	1658765	-
gene06460-v1.0-hybrid	FvNAC83a	ANAC083	1.4e-78	mrna06460.1-v1.0-hybrid	LG5	4338988	4339866	-
gene01364-v1.0-hybrid	FvNAC83b	ANAC083	2.03e-29	mrna01364.1-v1.0-hybrid	LG6	37865163	37866013	+
gene27240-v1.0-hybrid	FvNAC86a	ANAC086	1.39e-19	mrna27240.1-v1.0-hybrid	LG3	23959656	23960768	-
gene03910-v1.0-hybrid	FvNAC86b	ANAC086	4.01e-17	mrna03910.1-v1.0-hybrid	LG7	9867800	9868780	+
gene20686-v1.0-hybrid	FvNAC87a	ANAC087	1.51e-106	mrna20686.1-v1.0-hybrid	LG1	8964731	8966500	-
gene12934-v1.0-hybrid	FvNAC87b	ANAC087	1.95e-11	mrna12934.1-v1.0-hybrid	LG1	6518445	6520240	+
gene08448-v1.0-hybrid	FvNAC89a	ANAC089	9.52e-94	mrna08448.1-v1.0-hybrid	unanchored	7047417	7053195	+
gene12140-v1.0-hybrid	FvNAC89b	ANAC089	3.52e-09	mrna12140.1-v1.0-hybrid	LG5	24848399	24849715	-
gene15644-v1.0-hybrid	FvNAC90	ANAC090	1.51e-73	mrna15644.1-v1.0-hybrid	LG6	14680331	14681880	-
gene12442-v1.0-hybrid	FvNAC91a	ANAC091	6.79e-92	mrna12442.1-v1.0-hybrid	LG7	19851170	19857019	+
gene17720-v1.0-hybrid	FvNAC91b	ANAC091	6.35e-20	mrna17720.1-v1.0-hybrid	LG6	20520384	20522123	-
gene35011-v1.0-hybrid	FvNAC96a	ANAC096	1.28e-41	mrna35011.1-v1.0-hybrid	LG7	841809	843890	+
gene34005-v1.0-hybrid	FvNAC96b	ANAC096	4.31e-39	mrna34005.1-v1.0-hybrid	LG7	13553607	13563126	+
gene15095-v1.0-hybrid	FvNAC96c	ANAC096	1.37e-17	mrna15095.1-v1.0-hybrid	LG2	22092409	22093991	-
gene00971-v1.0-hybrid	FvNAC98a	ANAC098	1.48e-105	mrna00971.1-v1.0-hybrid	unanchored	134635	136238	+
gene22522-v1.0-hybrid	FvNAC98b	ANAC098	7.06e-92	mrna22522.1-v1.0-hybrid	LG6	2430439	2431917	-
gene30749-v1.0-hybrid	FvNAC98c	ANAC098	3.52e-84	mrna30749.1-v1.0-hybrid	LG3	3075905	3077516	+
gene30746-v1.0-hybrid	FvNAC98d	ANAC098	2.56e-55	mrna30746.1-v1.0-hybrid	LG3	3041056	3043227	+
gene26043-v1.0-hybrid	FvNAC100a	ANAC100	6.12e-146	mrna26043.1-v1.0-hybrid	LG5	7230964	7232233	+
gene04424-v1.0-hybrid	FvNAC100b	ANAC100	1.76e-124	mrna04424.1-v1.0-hybrid	LG6	33589076	33590296	-
gene18589-v1.0-hybrid	FvNAC101a	ANAC101	1.7e-32	mrna18589.1-v1.0-hybrid	LG7	816887	822487	+
gene23552-v1.0-hybrid	FvNAC101b	ANAC101	1.02e-20	mrna23552.1-v1.0-hybrid	LG7	11475265	11476251	+
gene25783-v1.0-hybrid	FvNAC101c	ANAC101	1.39e-20	mrna25783.1-v1.0-hybrid	LG5	7541774	7543107	+
gene22558-v1.0-hybrid	FvNAC101d	ANAC101	7.08e-19	mrna22558.1-v1.0-hybrid	LG6	2619404	2620246	-
gene21755-v1.0-hybrid	FvNAC101e	ANAC101	2.91e-18	mrna21755.1-v1.0-hybrid	unanchored	3580149	3581210	+
gene07822-v1.0-hybrid	FvNAC101f	ANAC101	2.88e-17	mrna07822.1-v1.0-hybrid	LG5	17188747	17189994	+
gene22559-v1.0-hybrid	FvNAC101g	ANAC101	9.78e-16	mrna22559.1-v1.0-hybrid	LG6	2622260	2623321	-
gene26542-v1.0-hybrid	FvNAC101h	ANAC101	4.53e-12	mrna26542.1-v1.0-hybrid	LG1	3647261	3650239	-
gene22095-v1.0-hybrid	FvNAC101i	ANAC101	7.24e-09	mrna22095.1-v1.0-hybrid	LG5	27015773	27017578	-
gene18465-v1.0-hybrid	FvNAC101j	ANAC101	2.4e-05	mrna18465.1-v1.0-hybrid	LG6	5589916	5592852	-
gene25794-v1.0-hybrid	FvNAC102a	ANAC102	3.14e-20	mrna25794.1-v1.0-hybrid	LG5	7574799	7576175	+
gene29122-v1.0-hybrid	FvNAC102b	ANAC102	7e-10	mrna29122.1-v1.0-hybrid	LG5	18753481	18754453	-
gene07817-v1.0-hybrid	FvNAC104	ANAC104	1.6e-05	mrna07817.1-v1.0-hybrid	LG5	17163538	17164824	+
