# Supplementary material for: Genome-wide analyses and expression patterns under abiotic stress of NAC transcription factors in white pear (Pyrus bretschneideri)
Source: BMC Plant Biol. 2019 Apr 25;19:161. doi: 10.1186/s12870-019-1760-8 (PMC6485137; doi:10.1186/s12870-019-1760-8)
Supplement: Supplementary file 10 — Table S8 Up-regulated genes in response to drought treatment. (XLSX 10 kb) [file 12870_2019_1760_MOESM10_ESM.xlsx]

## Sheet: Sheet1
	D3-VS-D0	D6-VS-D0	DH24-VS-D0	D3-VS-D1	D6-VS-D1	DH24-VS-D1	D6-VS-D3	DH24-VS-D3	DH24-VS-D6
PbNAC100a									Up
PbNAC100b					Up
PbNAC100c	Up	Up	Up	Up	Up	Up	Up
PbNAC100d		Up	Up
PbNAC87b		Up			Up		Up
PbNAC21b		Up			Up
PbNAC21a		Up		Up	Up
PbNAC56a			Up		Up	Up		Up	Up
PbNAC25a	Up	Up			Up
PbNAC47b	Up	Up	Up	Up	Up
PbNAC47c		Up	Up	Up	Up	Up	Up
PbNAC2a		Up			Up		Up
PbNAC2b		Up			Up		Up
PbNAC72b	Up	Up	Up	Up	Up		Up
PbNAC72a	Up	Up		Up	Up
PbNAC42b	Up	Up	Up	Up	Up	Up
PbNAC90d		Up			Up		Up
PbNAC90c	Up	Up			Up
PbNAC90b	Up	Up		Up	Up
PbNAC90a	Up	Up		Up	Up
PbNAC36	Up	Up		Up
PbNAC14f	Up	Up		Up	Up		Up
PbNAC82			Up			Up		Up	Up
PbNAC8b			Up						Up
PbNAC44a			Up						Up
PbNAC83a		Up	Up		Up	Up		Up
PbNAC83b		Up	Up		Up	Up	Up
PbNAC83h	Up	Up		Up	Up		Up
PbNAC83g	Up	Up	Up	Up	Up	Up	Up
PbNAC91a		Up
PbNAC91b	Up	Up		Up	Up
PbNAC14b									Up
PbNAC17	Up	Up			Up
PbNAC28d	Up	Up	Up		Up
PbNAC29		Up			Up		Up
PbNAC51c		Up			Up		Up
