# Supplementary material for: Genome-wide analyses and expression patterns under abiotic stress of NAC transcription factors in white pear (Pyrus bretschneideri)
Source: BMC Plant Biol. 2019 Apr 25;19:161. doi: 10.1186/s12870-019-1760-8 (PMC6485137; doi:10.1186/s12870-019-1760-8)
Supplement: Supplementary file 11 — Table S9 Up-regulated genes in response to cold treatment. (XLSX 9 kb) [file 12870_2019_1760_MOESM11_ESM.xlsx]

## Sheet: Sheet1
	C12-VS-C0	C24-VS-C0	C5-VS-C0	CH24-VS-C0	C24-VS-C12	CH24-VS-C12	CH24-VS-C24	C12-VS-C5	C24-VS-C5	CH24-VS-C5
PbNAC100a	-	-	-	Up	-	Up	Up	-	-	Up
PbNAC87b	Up	-	-	-	-	-	-	-	-	-
PbNAC21b	Up	-	-	-	-	-	-	-	-	-
PbNAC21a	Up	-	-	-	-	-	-	-	-	-
PbNAC56b	Up	-	Up	-	-	-	-	-	-	-
PbNAC25a	Up	-	Up	-	-	-	-	-	-	-
PbNAC47b	-	-	-	Up	-	-	Up	-	-	-
PbNAC47c	-	-	-	Up	-	Up	Up	-	-	Up
PbNAC2a	Up	-	Up	Up	-	-	-	-	-	-
PbNAC2b	Up	Up	Up	Up	-	-	-	-	-	-
PbNAC72b	Up	Up	Up	Up	-	-	-	Up	-	-
PbNAC72a	Up	Up	Up	-	-	-	-	Up	-	-
PbNAC104a	-	-	-	Up	-	Up	Up	-	-	Up
PbNAC42b	-	-	-	-	-	Up	-	Up	Up	Up
PbNAC42e	-	-	-	-	-	Up	-	-	-	Up
PbNAC90a	Up	Up	Up	Up	-	-	-	-	-	-
PbNAC91c	-	-	-	-	-	-	Up	-	-	Up
PbNAC8b	-	-	-	Up	-	Up	Up	-	-	Up
PbNAC8a	-	-	-	-	-	-	-	-	-	Up
PbNAC44b	-	-	-	-	-	Up	-	-	-	Up
PbNAC83a	-	-	-	-	Up	Up	-	-	Up	Up
PbNAC83b	-	-	-	-	Up	Up	-	-	Up	Up
PbNAC83g	Up	Up	Up	Up	-	-	-	-	-	-
PbNAC91a	Up	Up	Up	Up	-	Up	Up	-	-	Up
PbNAC91b	Up	Up	Up	Up	-	-	-	-	-	-
PbNAC28d	-	-	-	Up	-	Up	Up	Up	-	Up
